# Supplementary material for: International consensus recommendations on the diagnostic work-up for malformations of cortical development
Source: Nat Rev Neurol. 2020 Sep 7;16(11):618–35. doi: 10.1038/s41582-020-0395-6 (PMC7790753; doi:10.1038/s41582-020-0395-6)
Supplement: Supplementary file 2 — Supplementary Box [file 41582_2020_395_MOESM2_ESM.xlsx]

## Sheet: Supplementary Table 2
Supplementary Table 2 | MCD-associated genes
Gene	HGNC approved gene name	Protein name	Alias/alternative names	MCD group	Syndrome	Inheritance	Described mutation type	Deletion or duplication of single exons
ACTB	ACTB	Actin Beta	BRWS1, I(2)-actin, PS1TP5BP1, Beta-actin, ß-actin	LIS	Baraitser-Winter cerebrofrontofacial syndrome	AD	Missense	Different phenotype
ACTG1	ACTG1	Actin Gamma 1	ACT, HEL-176, DFNA20, DFNA26, ACTG, Gamma-actin	LIS	Baraitser-Winter cerebrofrontofacial syndrome	AD	Missense	Not described
AHI1	AHI1	Abelson Helper Integration Site 1	JBTS3, ORF1, dJ71N10.1, jouberin, AHI-1	PMG	Joubert syndrome 3	AR	Stop, missense, splicing, small deletions, small insertions	Described
AKT3	AKT3	AKT Serine/Threonine Kinase 3	MPPH, MPPH2, PKB-GAMMA, PRKBG, RAC-gamma, PKBG, RAC-PK-gamma, STK-2	MEG, PMG	MEG, PMG, MPPH syndrome	AD	Missense	Different phenotype, mosaic triplications (including trisomy) of the AKT3 locus associated with hemimegalencephaly, deletions of the locus associated with mild postnatal MIC
ANKLE2	ANKLE2	Ankyrin Repeat And LEM Domain Containing 2	LEMD7, Lem4, MCPH16, KIAA0692	MIC	MIC, PMG, agenesis of the corpus callosum, brain atrophy	AR	Stop, missense	Not described
APC2	APC2	Adaptor Related Protein Complex 1 Subunit Sigma 2	DC22, MRXS21, MRXSF, SIGMA1B, sigma1B-adaptin, MRX59, MRXS5, PGS	LIS	LIS	AR	Stop, frameshift, splice-site	Not described
AP1S2	AP1S2	Adaptor Related Protein Complex 4 Subunit Beta 1	BETA-4, CPSQ5, beta4-adaptin, SPG47	MIC	MIC, PVNH, hydrocephalus, posterior fossa malformation	XL	Stop, splice-site	Not described
AP4B1	AP4B1	Adaptor Related Protein Complex 4 Subunit Epsilon 1	CPSQ4, SPG51, STUT1, epsilon-adaptin	MIC	MIC, HSP, white matter disease, ventriculomegaly	AR	Stop, frameshift	Not described
AP4E1	AP4E1	Adaptor Related Protein Complex 4 Subunit Mu 1	CPSQ3, MU-4, MU-ARP2, SPG50, mu4-adaptin, MUARP2, mu4	MIC	MIC, HSP, white matter disease, ventriculomegaly	AR	Splice-site, frameshift, stop	Partial gene deletion
AP4M1	AP4M1	Adaptor Related Protein Complex 4 Subunit Sigma 1	AP47B, CLA20, CLAPS4, CPSQ6, SPG52, sigma-4-adaptin, Sigma4-adaptin	MIC	MIC, HSP, white matter disease, ventriculomegaly	AR	Stop	Not described
AP4S1	AP4S1	APC Regulator Of WNT Signaling Pathway 2	APC-like, APCL	MIC	MIC, HSP, white matter disease, ventriculomegaly	AR	Stop	Not described
ARFGEF2	ARFGEF2	ADP Ribosylation Factor Guanine Nucleotide Exchange Factor 2	PVNH2, dJ1164I10.1, ARFGEP2, BIG2	PVNH	PVNH	AR	Missense, splice-site	Not described
ARHGAP31	ARHGAP31	Rho GTPase Activating Protein 31	AOS1, KIAA1204, CDGAP	PMG, MIC, DYS	Adams-Oliver syndrome 1	AD	Stop, small deletion, small insertion	Not described
ARL13B	ARL13B	ADP Ribosylation Factor Like GTPase 13B	JBTS8, ARL2L1	MIC, PMG	Joubert syndrome 8	AR	Missense, stop	Not described
ARX*	ARX	Aristaless Related Homeobox	CT121, EIEE1, ISSX, MRX29, MRX32, MRX33, MRX36, MRX38, MRX43, MRX54, MRX76, MRX87, MRXS1, PRTS	LIS	X-linked lissencephaly with abnormal genitalia	XL	Stop, frameshift, missense	Described
ASNS	ASNS	Asparagine Synthetase (Glutamine-Hydrolyzing)	ASNSD, TS11	MIC	MIC, brain atrophy, simplified gyral pattern, posterior fossa malf/atrophy	AR	Missense, stop, frameshift	Not described
ASPM	ASPM	Abnormal Spindle Microtubule Assembly	ASP, Calmbp1, MCPH5	MIC	MIC	AR	Stop, frameshift, splice-site	Not described
ATP1A2	ATP1A2	Sodium/potassium-transporting ATPase subunit alpha-2	FHM2, MHP2	MIC, PMG	Lethal polymicrogyric syndrome	AR	Stop, frameshift (missense different phenotype)	Not described
ATP6V0A2	ATP6V0A2	ATPase H+ Transporting V0 Subunit A2	A2, A2V-ATPase, ARCL, ARCL2A, ATP6A2, ATP6N1D, J6B7, RTF, STV1, TJ6M, TJ6S, VPH1, WSS, TJ6	COB	COB	AR	Stop, frameshift	Not described
ATR	ATR	ATR Serine/Threonine Kinase	FCTCS, MEC1, SCKL, SCKL1, FRP1	MIC	MIC, Seckel syndrome	AR	Missense, splice-site, frameshift	Described
ATRIP	ATRIP	ATR Interacting Protein	AGS1	MIC	MIC	AR	Stop	No
ATRX	ATRX	ATRX Chromatin Remodeler	ZNF-HX, JMS, MRX52, RAD54, RAD54L, XH2, XNP	MIC	MIC	XL	Stop, missense, small deletions, splice-site	Described
B3GALNT2	B3GALNT2	Beta-1,3-N-Acetylgalactosaminyltransferase 2	B3GalNAc-T2, MDDGA11, beta-1,3-GalNAc-T2	COB	COB	AR	Missense, frameshift	Not described
B4GAT1	B4GAT1	Beta-1,4-Glucuronyltransferase 1	B3GN-T1, BETA3GNTI, MDDGA13, i-beta-1,3-N-acetylglucosaminyltransferase, iGAT, iGNT, B3GNT1, B3GNT6	COB	Dystroglycanopathy	AR	Missense, frameshift	Not described
BICD2	BICD2	BICD Cargo Adaptor 2	SMALED2, SMALED2A, SMALED2B, bA526D8.1, KIAA0699	PMG	Spinal muscular atrophy with arthrogryposis multiplex congenita & bilateral perisylvian polymicrogyria	AD	Missense	Not described
BRWD3	BRWD3	Bromodomain And WD Repeat Domain Containing 3	BRODL, MRX93	MEG	X-linked intellectual disability	XL	Missense, frameshift, splice-site	Not described
CASC5	KNL1	Kinetochore Scaffold 1	AF15Q14, D40, PPP1R55, Spc7, hKNL-1, hSpc105, MCPH4, CASC5, Blinkin, KIAA1570, CT29	MIC	MIC	XL	Missense, stop, frameshift	Described
CC2D2A	CC2D2A	Coiled-Coil And C2 Domain Containing 2A	JBTS9, MKS6, KIAA1345	MIC, PMG	Joubert syndrome 9, Meckel syndrome 6, COACH syndrome	AR	Stop, missense, splicing, small deletions, small insertions, small indels	Described
CCND2	CCND2	Cyclin D2	KIAK0002, MPPH3	MEG, PMG	MEG, PMG, MPPH syndrome	AD	Missense, stop	Not described
CDC6	CDC6	Cell Division Cycle 6	HsCDC18, MGORS5, CDC18L, HsCDC6, p62(cdc6)	MIC	Meier-Gorlin syndrome	AR	Missense	Not described
CDK5	CDK5	Cyclin Dependent Kinase 5	LIS7, PSSALRE, CDKN5	LIS	LIS	AR	Splice-site	Not described
CDK5RAP2	CDK5RAP2	CDK5 Regulatory Subunit Associated Protein 2	C48, Cep215, MCPH3, centrosomin, KIAA1633	MIC	MIC	AR	Stop, frameshift, splice	Not described
CDK6	CDK6	Cyclin Dependent Kinase 6	MCPH12, PLSTIRE, CDKN6	MIC	MIC	AR	Missense	Not described
CDT1	CDT1	Chromatin Licensing And DNA Replication Factor 1	RIS2, DUP	MIC	Meier-Gorlin syndrome	AR	Missense, stop	Not described
CENPE	CENPE	Centromere Protein E	KIF10, MCPH13, PPP1R61, kinesin-7, CENP-E	MIC	MIC	AR	Missense	Not described
CENPF	CENPF	Centromere Protein F	CENF, CILD31, PRO1779, STROMS, hcp-1, mitosin, CENP-F	MIC	Stromme syndrome	AR	Stop, frameshift, small deletion, slice-site	Not described
CENPJ	CENPJ	Centromere Protein J	BM032, SASS4, SCKL4, Sas-4, MCPH6, CENP-J, CPAP, LAP, LIP1	MIC	MIC, Seckel syndrome	AR	Stop, frameshift, missense, small deletion	Not described
CEP135	CEP135	Centrosomal Protein 135	MCPH8, KIAA0635, CEP4, Cep135	MIC	MIC	AR	Frameshift	Not described
CEP152	CEP152	Centrosomal Protein 152	MCPH4, MCPH9, SCKL5, asterless, Cep152, KIAA0912	MIC	MIC	AR	Stop, frameshift, missense, in-frame deletion	Not described
CEP63	CEP63	Centrosomal Protein 63	SCKL6, Cep63	MIC	MIC	AR	Stop	Not described
CHD8	CHD8	Chromodomain Helicase DNA Binding Protein 8	AUTS18, duplin, HELSNF1, CHD-8, KIAA1564	MEG	Autism, MEG	AD	Stop, splice, frameshift, missense	Described, del14q11.2
CHMP1A	CHMP1A	Charged Multivesicular Body Protein 1A	PCH8, VPS46-1, VPS46A, PCOLN3, PRSM1, CHMP1a, KIAA0047, hVps46-1, CHMP1	MIC	MIC, pontocerebellar hypoplasia	AR	Stop, splice-site	Not described
CIT	CIT	Citron Rho-Interacting Serine/Threonine Kinase	CITK, MCPH17, KIAA0949, CRIK, STK21	MLIS, MIC	MLIS, MIC	AR	Stop, splice-site, frameshift	Not described
CKAP2L	CKAP2L	Cytoskeleton Associated Protein 2 Like	radmis	MIC	Filippi syndrome	AR	Small duplication, frameshift	Described
CNTNAP2	CNTNAP2	Contactin Associated Protein Like 2	AUTS15, CDFE, NRXN4, PTHSL1, KIAA0868, CASPR2	FCD, PMG	Pitt-Hopkins like syndrome, cortical dysplasia-focal epilepsy syndrome	AR	Missense, stop, splicing, small deletions, small insertions	Described
COL18A1	COL18A1	Collagen Type XVIII Alpha 1 Chain	KNO1, KS, KNO, endostatin	PMG	Knobloch syndrome	AR	Missense, stop, splicing, small deletions, small insertions	Described
COL3A1	COL3A1	Collagen Type III Alpha 1 Chain	EDSVASC, PMGEDSV, EDS4A	COB	Cobblestone-like malformation, white matter changes and cerebellar dysplasia	AR	Missense, nonsense, small deletions	Not described
COL4A1	COL4A1	Collagen Type IV Alpha 1 Chain	BSVD, BSVD1, RATOR, arresten	PMG	FCD, porencephaly, schizencephaly, angiopathy, epileptic encephalopathy	AD	Missense , splicing, regulatory, small deletions, small insertions, small indels	Described
COL4A2	COL4A2	Collagen Type IV Alpha 2 Chain	BSVD2, ICH, POREN2, canstatin	PMG	Porencephaly, haemorrhagic stroke	AD	Missense, small deletions	Not described
CRADD	CRADD	CASP2 And RIPK1 Domain Containing Adaptor With Death Domain	MRT34, RAIDD	LIS	LIS	AR	Missense, stop	Described
CRIPT	CRIPT	CXXC Repeat Containing Interactor Of PDZ3 Domain	HSPC139, SSMDF	MIC	MIC with short stature and distinctive face	AR	Frameshift, missense	Described
CTNNA2	CTNNA2	Catenin Alpha 2	CAP-R, CDCBM9, CT114, CTNR, alpha-N-catenin, CAPR	LIS	LIS	AR	Stop	Not described
CUL4B	CUL4B	Cullin 4B	MRXHF2, MRXS15, MRXSC, SFM2, cullin-4B, KIAA0695, CUL-4B	PMG, FCD	PMG, FCD, developmental delay	XL	Missense, stop, splicing, small deletions, small insertions	Described
DAG1	DAG1	Dystroglycan 1	156DAG, A3a, AGRNR, DAG, LGMDR16, MDDGA9, MDDGC7, MDDGC9, dystroglycan, alpha-dystroglycan, beta-dystroglycan	COB	Dystroglycanopathy	AR	Missense	Not described
DCHS1	DCHS1	Dachsous Cadherin-Related 1	CDHR6, MVP2, VMLDS1, cadherin-19, cadherin-25, protocadherin-16, CDH25, PCDH16, KIAA1773, CDH19, FIB1	Periventr. Heterotopia	van Maldergem syndrome	AR	Stop, frameshift	Not described
DCX	DCX	Doublecortin	DC, SCLH, XLIS, doublin, lis-X, lissencephalin-X, doublecortin, doublecortex, DBCN, LISX	LIS, SBH	LIS, subcortical band heterotopia	XL	Missense, stop	Described
DDX3X	DDX3X	DEAD-box helicase 3 X-linked	DBX, DDX3	MIC, PMG, DYS	DDX3X syndrome	XL	Stop, frameshift, splicing, missense	Not described
DDX11	DDX11	DEAD/H-Box Helicase 11	WABS, CHL1, CHLR1, KRG-2, KRG2, hCHLR1	MIC	Warsaw breakage syndrome	AR	Frameshift, in-frame deletion, missense	Not described
DEPDC5	DEPDC5	DEP Domain Containing 5	DEP.5, FFEVF, FFEVF1, KIAA0645	MEG, PMG, FCD	MEG, PMG, FCD	AD	Missense, stop, splicing, small deletions, small insertions	Not described
DMRTA2	DMRTA2	DMRT Like Family A2	DMRT5	MLIS	MLIS	AR	Frameshift	Not described
DNA2	DNA2	DNA Replication Helicase/Nuclease 2	DNA2L, KIAA0083, hDNA2	MIC	Seckel syndrome	AR	Frameshift	Not described
DNMT3A	DNMT3A	DNA Methyltransferase 3 Alpha	DNMT3A2, TBRS, Dnmt3a, M.HsaIIIA	MEG	Tatton-Brown-Rahman syndrome, 615879	AD	Missense, in-frame deletions	Not described
DOCK6	DOCK6	Dedicator Of Cytokinesis 6	AOS2, ZIR1, KIAA1395	PMG	Adams-Oliver syndrome 2	AR	Missense, stop, splicing, small deletions, small insertions	1 complex
DONSON	DONSON	Downstream Neighbor Of SON	MIMIS, MISSLA, C21orf60, B17	MIC	MIC, Seckel syndrome	AR	Stop, frameshift, splice-site	Not described
DYNC1H1	DYNC1H1	Dynein Cytoplasmic 1 Heavy Chain 1	CMT2O, DHC1a, Dnchc1, HL-3, SMALED1, p22, DNCH1, DNCL, DNECL, KIAA0325, DHC1, DYHC	LIS, PMG	DYNC1H1-associated disease	AD	Missense, splicing, small deletions	Described
EED	EED	Embryonic Ectoderm Development	COGIS, HEED, WAIT1, WAIT-1	MEG	Cohen-Gibson syndrome	AD	Missense	Not described
EML1	EML1	EMAP Like 1	BH, ELP79, EMAP, HuEMAP, huEMAP-1, EMAPL, EMAP1, EMAPL1, EMAP-1	Heterotopia	MEG, heterotopia	AR	Stop, missense	Not described
EOGT	EOGT	EGF Domain Specific O-Linked N-Acetylglucosamine Transferase	AOS4, C3orf64, AER61, EOGT1	PMG	Adams-Oliver syndrome 4, developmental delay	AR	Missense, stop, small deletions	Not described
EOMES	EOMES	Eomesodermin	Eomesodermin, T-brain-2, TBR-2, TBR2	MIC, PMG	Microcephaly with polymicrogyria	AR	Translocation, regulatory	Not described
EPG5	EPG5	Ectopic P-Granules Autophagy Protein 5 Homolog	HEEW1, VICIS, KIAA1632	MIC, PMG	Vici syndrome	AR	Missense, nonsense, splicing (8), small deletions (9), small insertions (5)	Not described
ERMARD	ERMARD	ER Membrane Associated RNA Degradation	PVNH6, dJ266L20.3, C6orf70	PVNH	PVNH, PMG	AD	Missense	Not described
EZH2	EZH2	Enhancer Of Zeste 2 Polycomb Repressive Complex 2 Subunit	ENX1, EZH2b, KMT6A, WVS, WVS2, ENX-1, KMT6	PMG, MEG	Weaver syndrome	AD	Missense, stop, small deletions, small insertions	2 described
FAT4	FAT4	FAT Atypical Cadherin 4	CDHR11, FAT-J, HKLLS2, NBLA00548, VMLDS2, hFat4, CDHF14, FATJ	Periventr. Heterotopia	van Maldergem syndrome	AR	Stop	Not described
FGFR3	FGFR3	Fibroblast Growth Factor Receptor 3	CD333, CEK2, HSFGFR3EX, ACH, FGFR-3, JTK4	PMG	PMG with thanatophoric dysplasia type I	AD	Missense	Not described
FH	FH	Fumarate Hydratase	FMRD, HLRCC, LRCC, MCL, MCUL1, fumarase, HsFH	PMG	PMG (fumarase deficiency )	AR	Missense, splicing, small deletions, small insertions	2 described
FIG4	FIG4	FIG4 Phosphoinositide 5-Phosphatase	ALS11, BTOP, CMT4J, YVS, dJ249I4.1, KIAA0274, SAC3	PMG	PMG (+ amyotrophic lateral sclerosis , Charcot-Marie-Tooth disease, type, Yunis-Varon syndrome)	AR	Missense	Not described
FKRP	FKRP	Fukutin Related Protein	LGMD2I, LGMDR9, MDC1C, MDDGA5, MDDGB5, MDDGC5	COB	Dystroglycanopathy	AR	Stop, missense, frameshift	Not described
FKTN	FKTN	Fukutin	CMD1X, LGMD2M, LGMDR13, MDDGA4, MDDGB4, MDDGC4, fukutin, FCMD	COB	Dystroglycanopathy	AR	Stop, frameshift	Not described
FLNA	FLNA	Filamin A	ABPX, CSBS, CVD1, FGS2, FMD, MNS, NHBP, OPD, XLVD, XMVD, alpha-filamin, filamin-1, filamin-A, OPD1, OPD2, FLN, FLN1, ABP-280, FLN-A	PVNH	PVNH	XL	Stop, frameshift	Described
FLNB	FLNB	Filamin B	ABP-280, AOI, FH1, SCT, beta-filamin, filamin-3, filamin-B, LRS1, FLN1L, FLN3, ABP-278, FLN-B, TABP, TAP	PMG	Larsen syndrome, atelosteogenesis, boomerang dysplasia, spondylocarpotarsal synostosis syndrome	AD/AR	Missense	Not described
FLVCR2	FLVCR2	Feline Leukemia Virus Subgroup C Cellular Receptor Family Member 2	EPV, FLVCRL14q, MFSD7C, PVHH, SLC49A2, C14orf58, CCT	MEG	Proliferative vasculopathy and hydraencephaly-hydrocephaly syndrome	AR	Stop, missense, in-frame deletion, splice-site	Not described
GMPPB	GMPPB	GDP-Mannose Pyrophosphorylase B	LGMDR19, MDDGA14, MDDGB14, MDDGC14	COB	Muscular dystrophy-dystroglycanopathy (congenital with brain and eye anomalies)	AR	Stop, missense	Not described
GNAI2	GNAI2	G Protein Subunit Alpha I2	GIP, H_LUCA15.1, H_LUCA16.1, GNAI2B	PVNH	PVNH	AD	Missense	Not described
GNAQ	GNAQ	G Protein Subunit Alpha Q	CMC1, G-ALPHA-q, SWS, GAQ	PMG	Sturge-Weber syndrome, capillary malformations, congenital, 1	Somatic	Missense, regulatory, small indel, complex	Not described
GPC3	GPC3	Glypican 3	DGSX, OCI-5, SGB, SGBS, SGBS1, glypican-3, SDYS, OCI5, GTR2-2, MXR7	MEG	Simpson-Golabi-Behmel syndrome, type 1	XL	Frameshift, missense, splice-site	Described
GPR56	ADGRG1	Adhesion G Protein-Coupled Receptor G1	BFPP, BPPR, GPR56, TM7LN4, TM7XN1	COB, PMG	Cobblestone-like malformation, white matter changes and cerebellar dysplasia; polymicrogyria, bilateral frontal or bilateral perisylvian	AR	Stop, frameshift, splice-site	Not described
GPSM2	GPSM2	G Protein Signaling Modulator 2	CMCS, PINS, DFNB82, LGN	Periventr. Heterotopia	Chudley-McCullough syndrome	AR	Stop, splicing, small deletions	Not described
GRIN1	GRIN1	Glutamate Ionotropic Receptor NMDA Type Subunit 1	MRD8, NDHMSD, NDHMSR, NMDA1, NR1, NMDAR1, GluN1, NMD-R1	PMG	Neurodevelopmental disorder with or without hyperkinetic movements and seizures	AD/AR	Missense, stop, small insertions	Not described
GRIN2B	GRIN2B	Glutamate Ionotropic Receptor NMDA Type Subunit 2B	EIEE27, MRD6, NMDAR2B, GluN2B, NR2B, NR3, hNR3	PMG	Epileptic encephalopathy, early infantile, 27, mental retardation, autosomal dominant 6	AD	Missense, stop, splicing, small deletions, small insertions, complex	5 described
HERC1	HERC1	HECT And RLD Domain Containing E3 Ubiquitin Protein Ligase Family Member 1	p532, p619, MDFPMR	MEG	MEG, cortical atrophy	AR	Missense, nonsense, splice-site, duplications	Not described
HNRNPK	HNRNPK	Heterogeneous Nuclear Ribonucleoprotein K	AUKS, CSBP, HNRPK, TUNP	PVNH	Au-Kline syndrome Kabuki-like	AD	Frameshift	Not described
HSD17B4	HSD17B4	Hydroxysteroid 17-Beta Dehydrogenase 4	PRLTS1, beta-keto-reductase, EDH17B4, DBP, MFE-2, MPF-2, SDR8C1	MEG, PMG	D-bifunctional protein deficiency	AR	Missense, stop, splicing, small deletions, small insertions, complex	11 described (only 3 > 1 exon)
IBA57	IBA57	Iron-Sulfur Cluster Assembly Factor IBA57	MMDS3, SPG74, C1orf69	MIC, PMG	Spastic paraplegia 74, multiple mitochondrial dysfunctions syndrome 3	AR	Missense, splice, small insertions	Not described
IER3IP1	IER3IP1	Immediate Early Response 3 Interacting Protein 1	HSPC039, MEDS, PRO2309	MIC	MIC	AR	Missense	Not described
INTS8	INTS8	Integrator Complex Subunit 8	INT8, C8orf52	PVNH	PVNH	AR	Missense, in-frame deletions	Not described
ISPD	CRPPA	CDP-L-Ribitol Pyrophosphorylase A	LGMDR20, MDDGA7, MDDGC7, Nip, ISPD, hISPD	COB	Dystroglycanopathy	AR	Stop, frameshift, splice, missense	Described
KAT6B	KAT6B	Lysine Acetyltransferase 6B	GTPTS, ZC2HC6B, qkf, querkopf, MYST4, KIAA0383, MORF, MOZ2, MYST-4	PVNH	Genitopatellar syndrome	AD	Nonsense, splice-site, indel	Not described
KATNB1	KATNB1	Katanin Regulatory Subunit B1	KAT, LIS6	LIS	MIC with MCD	AR	Missense, stop, splice-site	Not described
KIF11	KIF11	Kinesin Family Member 11	HKSP, MCLMR, KNSL1, EG5, TRIP-5, TRIP5	MIC	Microcephaly with or without chorioretinopathy, lymphedema, or mental retardation	AD, reduced penetrance	Stop, missense, frameshift	Not described
KIF1BP	KIF1BP	KIF1 Binding Protein	TTC20, KIAA1279, KBP	PMG, MIC	Goldberg-Shprintzen megacolon syndrome	AR	Stop, small deletions, small insertions	2 described
KIF2A	KIF2A	Kinesin Family Member 2A	CDCBM3, HK2, kinesin-2, KIF2, KNS2	LIS	LIS	AD	Missense	Not described
KIF5C	KIF5C	Kinesin Family Member 5C	CDCBM2, KINN, NKHC, NKHC-2, KIAA0531, NKHC2	LIS	LIS	AD	Missense	Not described
KIF7	KIF7	Kinesin Family Member 7	ACLS, AGBK, EQYK340, HLS2, JBTS12, UNQ340	MEG	Acrocallosal syndrome	AR	Frameshift, missense	Not described
L1CAM	L1CAM	L1 Cell Adhesion Molecule	CD171, N-CAML1, HSAS, HSAS1, MASA, S10, SPG1, MIC5, CAML1, N-CAM-L1, NCAM-L1	PMG	MASA syndrome, hydrocephalus	XL	Missense	Not described
LAMA2	LAMA2	Laminin Subunit Alpha 2	MDC1A, LAMM, merosin	COB	Muscular dystrophy	AR	Stop, missense, splice-site	Not described
LAMB1	LAMB1	Laminin Subunit Beta 1	LIS5, CLM	COB	COB, cerebellar dysplasia	AR	Frameshift, missense	Not described
LAMC3	LAMC3	Laminin Subunit Gamma 3	OCCM	COB	COB occipital	AR	Frameshift, stop, missense	Not described
LARGE	LARGE1	LARGE Xylosyl- And Glucuronyltransferase 1	MDC1D, MDDGA6, MDDGB6, LARGE, KIAA0609, like-acetylglucosaminyltransferase, like-glycosyltransferase	COB	Dystroglycanopathy	AR	Frameshift, missense, stop, del	Described
LRP2	LRP2	LDL Receptor Related Protein 2	DBS, GP330, megalin, LRP-2	PVNH	Donnai-Barrow syndrome with PVNH	AR	Missense, frameshift, splice-site, stop	Not described
MACF1	MACF1	Microtubule Actin Crosslinking Factor 1	LIS9, MACF, OFC4, trabeculin-alpha, KIAA0465, KIAA1251, Macrophin-1, ABP620, ACF7	LIS	LIS, “wing-shaped” brainstem	AD	Missense, in-frame deletions	Not described
MAP1B	MAP1B	Microtubule Associated Protein 1B	FUTSCH, MAP5, PPP1R102, MAP-1B	PVNH	PVNH	AD	Stop, frameshift	Not described
MAST1	MAST1	Microtubule Associated Serine/Threonine Kinase 1	MCCCHCM, KIAA0973, SAST	LIS	Mega-corpus-callosum syndrome with cerebellar hypoplasia and MCD	AD	Missense, in-frame deletions	Not described
MED12	MED12	Mediator Complex Subunit 12	MED12S, OHDOX, OKS, OPA1, FGS1, TNRC11, KIAA0192, Trap230, ARC240, CAGH45, HOPA	MEG, PVNH	MEG, Opitz-Kaveggia syndrome, Lujan (Lujan-Fryns) syndrome	XL	Missense	Not described
MED17	MED17	Mediator Complex Subunit 17	CRSP77, SRB4, CRSP6, DRIP77, Trap80, ARC77, DRIP80	MIC	MIC with brain atrophy	AR	Missense	Not described
MFSD2A	MFSD2A	Major Facilitator Superfamily Domain Containing 2A	MCPH15, MFSD2, NLS1	MIC	MIC	AR	Missense	Not described
MLYCD	MLYCD	Malonyl-CoA Decarboxylase	MCD	PMG, PVNH	Malonyl-CoA decarboxylase deficiency	AR	Stop, frameshift, splice-site, missense, small deletion	Not described
MPDZ	MPDZ	Multiple PDZ Domain Crumbs Cell Polarity Complex Component	HYC2, MUPP1	MEG	Hydrocephalus, with brain anomalies	AR	Stop, frameshift, missense	Not described
MTOR	MTOR	Mechanistic Target Of Rapamycin Kinase	SKS, FRAP, FRAP1, FRAP2, mTOR, RAFT1, RAPT1	MEG, PMG, FCD	MEG, PMG, FCD	AD	Missense, splicing, regulatory	Not described
NCAPD2	NCAPD2	Non-SMC Condensin I Complex Subunit D2	CAP-D2, MCPH21, CAPD2, KIAA0159, CNAP1, hCAP-D2	MIC	MIC	AR	Splice-site, frameshift	Not described
NCAPD3	NCAPD3	Non-SMC Condensin II Complex Subunit D3	CAP-D3, MCPH22, hHCP-6, hcp-6, KIAA0056, CAPD3, hCAP-D3	MIC	MIC	AR	Frameshift, missense	Not described
NCAPH	NCAPH	Non-SMC Condensin I Complex Subunit H	CAP-H, MCPH23, BRRN1, BRRN, KIAA0074, hCAP-H, CAPH	MIC	MIC	AR	Missense	Not described
NDE1	NDE1	NudE Neurodevelopment Protein 1	HOM-TES-87, LIS4, MHAC, NDE, NUDE1, NudE	MIC, MLIS	MLIS	AR	Frameshift, splice-site	Described
NEDD4L	NEDD4L	NEDD4 Like E3 Ubiquitin Protein Ligase	NEDD4-2, PVNH7, RSP5, hNEDD4-2, KIAA0439, NEDL3, NEDD4.2	PVNH	PVNH	AD	Missense, splicing	Not described
NFIX	NFIX	Nuclear Factor I X	MRSHSS, NF1A, SOTOS2, NFI-X, CTF, NF-I/X, NF1-X	MEG	Sotos syndrome	AD	Stop, frameshift, splice-site, missense	Not described
NIN	NIN	Ninein	SCKL7, ninein, KIAA1565, hNinein	MIC	MIC, Seckel syndrome	AR	Missense	Not described
NOTCH1	NOTCH1	Notch Receptor 1	AOS5, AOVD1, TAN1, hN1	PMG	Adams-Oliver syndrome	AD	Missense, stop, splicing, small deletions, small insertions	5 described
NPRL2	NPRL2	NPR2 Like, GATOR1 Complex Subunit	2810446G01Rik, FFEVF2, NPR2, NPR2L, TUSC4	FCD	Epilepsy, familial focal, with variable foci 2	AD	Missense, stop, small deletions	Not described
NPRL3	NPRL3	NPR3 Like, GATOR1 Complex Subunit	FFEVF3, HS-40, NPR3, RMD11, C16orf35, CGTHBA, MARE	FCD	Epilepsy, familial focal, with variable foci 2	AD	Missense, stop, small deletions, small insertions, small indels	Not described
NSD1	NSD1	Nuclear Receptor Binding SET Domain Protein 1	SOTOS, SOTOS1, STO, ARA267, H3-K36-HMTase, H4-K20-HMTase, KMT3B	MEG	Sotos syndrome	AD	Stop, frameshift, splice-site, missense	Described
NSDHL	NSDHL	NAD(P) Dependent Steroid Dehydrogenase-Like	SDR31E1, XAP104, H105E3	PMG, MIC	CK syndrome	XL	Missense, stop, splicing, small deletions, small insertions	5 described (all CHILD syndrome)
NSMCE2	NSMCE2	NSE2 (MMS21) Homolog, SMC5-SMC6 Complex SUMO Ligase	NSE2, ZMIZ7, C8orf36, hMMS21, MMS21	MIC	Seckel syndrome	AR	Frameshift	Not described
OCLN‡	OCLN	Occludin	BLCPMG, PPP1R115, PTORCH1, occludin	PMG, MIC	Pseudo-TORCH syndrome	AR	Missense, stop, splicing, small deletions, small insertions	4 described (only 2>1 exon)
OFD1	OFD1	OFD1 Centriole And Centriolar Satellite Protein	71-7A, JBTS10, SGBS2, RP23, CXorf5	MEG, MIC, subcortical heterotopia	Simpson-Golabi Behmel syndrome type II, Orofaciodigital syndrome	XL	Missense, stop, splice-site, deletions	Described
PAFAH1B1	PAFAH1B1	Platelet Activating Factor Acetylhydrolase 1b Regulatory Subunit 1	LIS2, NudF, PAFAH, MDCR, MDS, LIS-1, PAFAHA, LIS1, lissencephaly-1	LIS	LIS	AD	Stop, frameshift, splice, missense, deletions	Described
PAX6	PAX6	Paired Box 6	AN, ASGD5, D11S812E, FVH1, MGDA, WAGR, oculorhombin, AN2	PMG	Seizures, hypotonia, microcephaly & developmental disability, Aniridia, Peter's anomaly, WAGR syndrome	AD	Small deletions	Not described
PCNT	PCNT	Pericentrin	KEN, MOPD2, PCN, PCNTB, PCTN2, SCKL4, pericentrin-2, pericentrin-380, pericentrin-B, pericentrin, kendrin, PCNT2, KIAA0402	MIC	Microcephalic osteodysplastic dwarfism, type II	AR	Stop, frameshift, missense, in-frame deletions	Described
PDHA1	PDHA1	Pyruvate Dehydrogenase E1 Alpha 1 Subunit	PDHAD, PDHCE1A, PDHA, PHE1A	PMG	Pyruvate dehydrogenase E1-alpha deficiency	XL	Frameshift, missense, small deletion, small insertion	Not described
PEX1	PEX1	Peroxisomal Biogenesis Factor 1	HMLR1, PBD1A, PBD1B, peroxin-1, ZWS, ZWS1	PMG	Zellweger syndrome, Heimler syndrome 1, peroxisome biogenesis disorder 1B	AR	Missense, stop, splicing, regulatory, small deletions, small insertions , small indels	8 described
PHC1	PHC1	Polyhomeotic Homolog 1	HPH1, MCPH11, RAE28, EDR1, PH1	MIC	MIC	AR	Missense	Not described
PI4KA	PI4KA	Phosphatidylinositol 4-Kinase Alpha	PI4K-ALPHA, PMGYCHA, pi4K230, PIK4CA, PIK4	PMG	Polymicrogyria, perisylvian, with cerebellar hypoplasia and arthrogryposis	AR	Missense, stop	Not described
PIK3CA	PIK3CA	Phosphatidylinositol-4,5-Bisphosphate 3-Kinase Catalytic Subunit Alpha	CLAPO, CLOVE, CWS5, MCAP, MCM, MCMTC, PI3K, p110-alpha, PI3Kalpha, p110alpha, PI3K-alpha	MEG, PMG	MEG, PMG, megalencephaly-capillary malformation syndrome	AD	Missense, regulatory, small deletions, small indels	1 described
PIK3R2	PIK3R2	Phosphoinositide-3-Kinase Regulatory Subunit 2	MPPH, MPPH1, P85B, p85, p85-BETA	MEG, PMG	MEG, PMG, MPPH	AD	Missense	2 described - not in gene + other phenotype
PLEKHG6	PLEKHG6	Pleckstrin Homology And RhoGEF Domain Containing G6	MyoGEF	PVNH	PVNH	AR	Frameshift	Not described
PLK4	PLK4	Polo Like Kinase 4	MCCRP2, STK18, PLK-4, SAK	MIC	Microcephaly and chorioretinopathy	AR	Frameshift	Not described
PNKP	PNKP	Polynucleotide Kinase 3'-Phosphatase	AOA4, EIEE10, MCSZ, PNK	MIC	Microcephaly, seizures, and developmental delay	AR	Missense, frameshift	Not described
POLR3B	POLR3B	RNA Polymerase III Subunit B	HLD8, INMAP, RPC2, C128	PMG	4H syndrome	AR	Missense, stop, small deletions	2 described
POMGNT1	POMGNT1	Protein O-Linked Mannose N-Acetylglucosaminyltransferase 1 (Beta 1,2-)	GNTI.2, LGMD2O, LGMDR15, RP76, gnT-I.2, MEB, POMGnT1, MGAT1.2	COB	Dystroglycanopathy	AR	Missense, frameshift, splice-site	Not described
POMGNT2	POMGNT2	Protein O-Linked Mannose N-Acetylglucosaminyltransferase 2 (Beta 1,4-)	MDDGA8, MDDGC8, C3orf39, GTDC2, EOGTL, POMGnT2, AGO61	COB	Dystroglycanopathy	AR	Stop, missense	Not described
POMK	POMK	Protein O-Mannose Kinase	MDDGA12, MDDGC12, SGK196	COB	Dystroglycanopathy	AR	Missense, stop, frameshift	Not described
POMT1	POMT1	Protein O-Mannosyltransferase 1	LGMD2K, LGMDR11, MDDGA1, MDDGB1, MDDGC1, RT	COB	Dystroglycanopathy	AR	Missense, frameshift, stop, splice-site	Not described
POMT2	POMT2	Protein O-Mannosyltransferase 2	LGMD2N, LGMDR14, MDDGA2, MDDGB2, MDDGC2	COB	Dystroglycanopathy	AR	Missense, frameshift, stop, splice-site	Not described
PPP1CB	PPP1CB	Protein Phosphatase 1 Catalytic Subunit Beta	HEL-S-80p, NSLH2, PP1B, PP1beta, PP-1B, PPP1CD	MEG	Noonan syndrome-like disorder with loose anagen hair 2	AD	Missense	Not described
PPP2R5D	PPP2R5D	Protein Phosphatase 2 Regulatory Subunit B'Delta	B56D, B56delta, MRD35	MEG	MEG, ASD, intellectual disability	AD	Missense	Not described
PQBP1	PQBP1	Polyglutamine Binding Protein 1	MRX2, MRX55, MRXS3, MRXS8, RENS1, SHS, Npw38, PQBP-1	MIC	Renpenning syndrome	XL	Frameshift, small deletion, missense	Not described
PRKACA	PRKACA	Protein Kinase CAMP-Activated Catalytic Subunit Alpha	PPNAD4, PKACA	MEG	Hypothalamic Hamartoma with gelastic epilepsy	AD	Missense	Not described
PRKDC	PRKDC	Protein Kinase, DNA-Activated, Catalytic Subunit	DNA-PKC, DNAPK, DNAPKc, IMD26, XRCC7, p350, HYRC, HYRC1, DNA-PKcs, DNPK1, p460	MIC	Immunodeficiency 26, with or without neurologic abnormalities	AR	Missense, deletion	Described
PRUNE1	PRUNE1	Prune Exopolyphosphatase 1	H-PRUNE, HTCD37, NMIHBA, PRUNE, hPrune, DRES-17, DRES17	MIC	Neurodevelopmental disorder with microcephaly, hypotonia, and variable brain anomalies	AR	Missense, stop, splice-site	Not described
PTCH1	PTCH1	Patched 1	BCNS, NBCCS, PTCH, PTC, PTC1	MEG	Nevoid basal cell carcinoma syndrome	AD	Stop, frameshift, splice-site, deletions, missense	Described
PTEN	PTEN	Phosphatase And Tensin Homolog	10q23del, CWS1, DEC, GLM2, PTEN1, PTENbeta, BZS, MHAM, MMAC1, TEP1	MEG, PMG	MEG, PMG, ASD, Cowden syndrome (or PTEN hamartoma tumour syndrome)	AD	Missense, stop, regulatory, small deletions, small insertions, small indels	62 described
QARS	QARS	Glutaminyl-TRNA Synthetase	GLNRS, MSCCA, PRO2195	MIC	MIC , brain atrophy	AR	Missense, stop, duplications	Not described
RAB18	RAB18	RAB18, Member RAS Oncogene Family	RAB18LI1, WARBM3	PMG, MIC	Warburg micro syndrome 3	AR	Missense, stop, small deletions	1 described
RAB39B	RAB39B	RAB39B, Member RAS Oncogene Family	MRX72, WSN, BGMR, WSMN	MEG	X-linked intellectual disability, epilepsy, ASD	XL	Stop, splice-site, missense	Not described
RAB3GAP1	RAB3GAP1	RAB3 GTPase Activating Protein Catalytic Subunit 1	P130, RAB3GAP130, WARBM1, KIAA0066, Rab3-GAP, RAB3GAP	PMG	Warburg Micro syndrome 1	AR	Missense, stop, splicing , small deletions (19), small insertions (3), small indels (1)	4 described
RAB3GAP2	RAB3GAP2	RAB3 GTPase Activating Non-Catalytic Protein Subunit 2	RAB3-GAP150, RAB3GAP150, SPG69, WARBM2, p150, KIAA0839, RGAP-iso	PMG	Warburg Micro syndrome 1, Martsolf syndrome	AR	Stop, splicing, small deletions, small insertions	Not described
RAC1	RAC1	Rac Family Small GTPase 1	MIG5, MRD48, Rac-1, TC-25, TC25, p21-Rac1	MIC, MEG, PMG	Mental retardation, autosomal dominant 48	AD	Missense	Not described
RAI1	RAI1	Retinoic Acid Induced 1	SMS, SMCR, KIAA1820	MIC, PVNH	Smith-Magenis syndrome	AD	Deletions	Described
RBBP8	RBBP8	RB Binding Protein 8, Endonuclease	COM1, JWDS, SCKL2, CtIP, RBBP-8, RIM, SAE2	MIC	Seckel syndrome	AR	Frameshift, splice-site	Not described
RBPJ	RBPJ	Recombination Signal Binding Protein For Immunoglobulin Kappa J Region	AOS3, CBF1, KBF2, SUH, csl, IGKJRB1, RBPSUH, CBF-1, IGKJRB, RBP-J, RBP-JK, RBPJK	PMG	Adams-Oliver syndrome 3	AD	Missense	Not described
RELN	RELN	Reelin	ETL7, LIS2, PRO1598, RL, reelin	LIS	Lissencephaly with cerebellar hypoplasia	AR	Stop, frameshift, missense	Described
RHEB	RHEB	Ras Homolog, MTORC1 Binding	RHEB2	MEG	MEG, intellectual disability	AD	Missense	Not described
RIN2	RIN2	Ras And Rab Interactor 2	MACS, RASSF4	MEG	Macrocephaly-alopecia-cutis laxa-scoliosis (MACS) syndrome	AR	Frameshift	Not described
RNU4ATAC	RNU4ATAC	RNA, U4atac Small Nuclear (U12-Dependent Splicing)	MOPD1, RFMN, RNU4ATAC1, TALS, U4ATAC	MLIS	MLIS	AR	Non-coding within 5-prime stem loop	Not described
RTTN	RTTN	Rotatin	MSSP, rotatin	PMG, MIC	Microcephaly, short stature, and polymicrogyria with seizures	AR	Missense, splicing, small deletions	Not described
SASS6	SASS6	SAS-6 Centriolar Assembly Protein	MCPH14, SAS-6, HsSAS-6, SAS6	MIC	MIC	AR	Missense	Not described
SCN1A	SCN1A	Sodium Voltage-Gated Channel Alpha Subunit 1	EIEE6, FEB3A, FHM3, GEFSP2, HBSCI, Nav1.1, SMEI, FEB3, SCN1, NAC1	PVNH	Possible but not proven association with PVNH, FCD type IIA,	AD	Missense, frameshift	Described
SETD2	SETD2	SET Domain Containing 2, Histone Lysine Methyltransferase	HBP231, HSPC069, LLS, HIF1, KIAA1732, hSET2, HIF-1, HIP-1, HYPB, KMT3A, SET2, p231HBP	MEG (with complex additional brain MRI abnormalities)	MEG, ID, Luscan-Lumish syndrome	AD	Stop, frameshift, missense	Not described
SF3B4	SF3B4	Splicing Factor 3b Subunit 4	AFD1, Hsh49, SF3b49, SF3b50, SAP49	PMG	Nager syndrome	AD	Start-loss, nonsense, splicing, small deletions, small insertions, small indels	1 described
SHOC2	SHOC2	SHOC2 Leucine Rich Repeat Scaffold Protein	SIAA0862, SOC2, SUR8, KIAA0862	MEG, PVNH	Noonan-like syndrome with loose anagen hair, 607721	AD	Missense	Not described
SLC25A19	SLC25A19	Solute Carrier Family 25 Member 19	THMD3, THMD4, TPC, MCPHA, DNC, MUP1	MIC	Amish lethal microcephaly	AR	Missense	Not described
SMO	SMO	Smoothened, Frizzled Class Receptor	CRJS, FZD11, Gx, SMOH	MEG	Curry-Jones syndrome	Mosaic	Mosaic, detectable only in skin fibroblasts NM_005631.4:c.1234C>T, p.Leu412Phe	Not described
SNAP29	SNAP29	Synaptosome Associated Protein 29	CEDNIK, SNAP-29	PMG	CEDNIK syndrome	AR	Missense, nonsense, splicing, regulatory, small deletions, small insertions	1 described
SON	SON	SON DNA Binding Protein	DBP-5, TOKIMS, C21orf50, DBP5, KIAA1019, BASS1, NREBP, SON3	PMG	ZTTK syndrome	AD	Missense, nonsense, small deletions, small insertions, complex	2 described
SOX9	SOX9	SRY-Box 9	SRA1, SRXX2, SRXY10, CMD1, CMPD1	MEG	Campomelic dysplasia	AD	Stop, frameshift, missense, small deletion	Described, upstream regulatory element
SRD5A3	SRD5A3	Steroid 5 Alpha-Reductase 3	CDG1P, CDG1Q, KRIZI, SRD5A2L1, SRD5A2L	COB	CDG syndrome	AR	Frameshift, stop	Not described
SRPX2	SRPX2	Sushi Repeat Containing Protein X-Linked 2	BPP, CBPS, PMGX, RESDX, SRPUL	MIC, PMG	Rolandic epilepsy, mental retardation, and speech dyspraxia	XL	Missense, splicing	Not described
STIL	STIL	STIL Centriolar Assembly Protein	MCPH7, SIL	MIC	MIC and Seckel syndrome spectrum	AR	Missense, frameshift, stop	Not described
STRADA	STRADA	STE20 Related Adaptor Alpha	NY-BR-96, PMSE, Stlk, LYK5, STRAD	MEG	Polyhydramnios, megalencephaly, and symptomatic epilepsy, 611087	AR	Frameshift	Not described
SUFU	SUFU	SUFU Negative Regulator Of Hedgehog Signaling	JBTS32, PRO1280, SUFUXL, SUFUH	PMG	Joubert syndrome	AR	Missense, nonsense, splicing, regulatory, small deletions, small insertions	3 described
TBC1D24	TBC1D24	TBC1 Domain Family Member 24	DFNA65, DOORS, EIEE16, FIME, TLDC6, DFNB86, KIAA1171	MIC, PMG	DOORS syndrome, epileptic encephalopathy, early infantile, 16,	AR	Missense, nonsense, splicing, small deletions, small insertions	1 described
TBC1D7	TBC1D7	TBC1 Domain Family Member 7	MGCPH, PIG51, TBC7	MEG	Macrocephaly/megalencephaly syndrome	AR	Frameshift	Not described
TCTN1	TCTN1	Tectonic Family Member 1	JBTS13, tectonic-1, TECT1	MIC, PMG	Joubert syndrome	AR	Missense, nonsense, splicing	Not described
TMEM216	TMEM216	Transmembrane Protein 216	HSPC244	MIC, PMG	Joubert syndrome 2, Meckel syndrome 2	AR	Nonsense, splicing, small deletions, small insertions	Not described
TMEM5	RXYLT1	Ribitol Xylosyltransferase 1	HP10481, MDDGA10, TMEM5	COB	COB	AR	Stop, frameshift, deletions, missense	Not described
TMTC3	TMTC3	Transmembrane And Tetratricopeptide Repeat Containing 3	LIS8, SMILE	COB	COB	AR	Frameshift, stop, missense	Not described
TRAIP	TRAIP	TRAF Interacting Protein	SCKL9, RNF206, TRIP	MIC	MIC, Seckel syndrome	AR	Stop, missense	Not described
TSC1	TSC1	TSC Complex Subunit 1	LAM, hamartin, TSC, KIAA0243	FCD	Tuberosis sclerosis	AD, mosaic	Missense	Described in TS
TSC2	TSC2	TSC Complex Subunit 2	LAM, PPP1R160, tuberin, TSC4	FCD	Tuberosis sclerosis	AD, mosaic	Missense	Described in TS
TUBA1A	TUBA1A	Tubulin Alpha 1a	B-ALPHA-1, LIS3, hum-a-tub1, hum-a-tub2, TUBA3	LIS, PMG, DYS	LIS, PMG, DYS	AD	Missense, small deletions	Not described
TUBA3E	TUBA3E	Tubulin Alpha 3e		LIS	MLIS	AR	Missense	Not described
TUBB	TUBB	Tubulin Beta Class I	CDCBM6, CSCSC1, M40, OK/SW-cl.56, TUBB1, TUBB5, beta1-tubulin	LIS, PMG, DYS	LIS, PMG, DYS	AD	Missense	Not described
TUBB2A	TUBB2A	Tubulin Beta 2A Class IIa	CDCBM5, TUBB, TUBB2	LIS, PMG, DYS	Cortical abnormalities	AD	Missense, small deletions	1 described
TUBB2B§	TUBB2B	Tubulin Beta 2B Class IIb	CDCBM7, PMGYSA, bA506K6.1	LIS, PMG, DYS	LIS, PMG, DYS	AD	Missense, small indel	1 described
TUBB3	TUBB3	Tubulin Beta 3 Class III	CDCBM, CDCBM1, CFEOM3, CFEOM3A, beta-4, FEOM3, TUBB4	LIS, PMG, DYS	LIS, PMG, DYS	AD	Missense	1 described
TUBG1	TUBG1	Tubulin Gamma 1	CDCBM4, TUBGCP1, TUBG, Gamma-1-tubulin, GCP-1	LIS	LIS	AD	Missense	Not described
TUBGCP4	TUBGCP4	Tubulin Gamma Complex Associated Protein 4	Grip76, MCCRP3, h76p, hGCP4, hGrip76, 76P, GCP-4, GCP4	MIC	Microcephaly and chorioretinopathy	AR	Frameshift	Described
USP18	USP18	Ubiquitin Specific Peptidase 18	PTORCH2, UBP43, ISG43, hUBP43	PMG	Pseudo-TORCH syndrome	AR	Stop, regulatory 3' deletion	Not described
VLDLR	VLDLR	Very Low Density Lipoprotein Receptor	CAMRQ1, CARMQ1, CHRMQ1, VLDLRCH, VLDL-R	LIS	Lissencephaly with cerebellar hypoplasia	AR	Stop, missense	Whole gene del
VPS13B	VPS13B	Vacuolar Protein Sorting 13 Homolog B	CHS1, COH1, KIAA0532	MIC	Cohen syndrome	AR	Stop, frameshift, missense, splice-site	Described
WDR4	WDR4	WD Repeat Domain 4	GAMOS6, MIGSB, TRM82, TRMT82	MIC	Galloway-Mowat syndrome	AR	Missense, small deletion, frameshift, splice-site	Not described
WDR62	WDR62	WD Repeat Domain 62	MCPH2, C19orf14	MIC, PMG	Microcephaly 2, primary, autosomal recessive, with or without cortical malformations	AR	Missense, nonsense, splicing, small deletions, small insertions, small indels	Not described
ZNF335	ZNF335	Zinc Finger Protein 335	MCPH10, NIF1, NIF2, NIF-1	MIC	Microcephaly with brainstem and/or cerebellar malformation	AR	Missense, in-frame deletions	Not described
*Low coverage of exon 2 in every exome enrichment protocol; sufficient coverage in genome sequencing. ‡Highly homologous pseudogene (made up of exons 5-9) significantly complicates calling of 3' variants. Alternative strategies, such as cDNA analysis, might be necessary (PMID: 28386946). §Read alignment errors. AD, autosomal dominant; AR, autosomal recessive; ASD, autism spectrum disorder; COB, c…

## Sheet: Supplementary Table 3
Supplementary Table 3 | Overview of the genes associated with syndromic microcephaly
Gene	MCD group	Syndrome	Inheritance
ADAR	MIC	Aicardi-Goutieres syndrome	AR
AMPD2	MIC	Pontocerebellar hypoplasia, type 9	AR
AP3B2	MIC	Epileptic encephalopathy, early infantile, 48*	AR
AP4B1	MIC	Spastic paraplegia 47	AR
AP4E1	MIC	Cortical atrophy	AR
AP4S1	MIC	Spastic paraplegia 52	AR
ARHGAP31	PMG, MIC	Adams-Oliver syndrome	AD
ARID1B	MIC	Coffin-Siris syndrome	AD
ARL13B	MIC, PMG	Joubert syndrome	AR
ARNT2	MIC	Webb-Dattani syndrome	AR
ASXL1	MIC	Bohring-Opitz syndrome	AD
ASXL3	MIC	Bainbridge-Ropers syndrome	AD
ATAD3A	MIC	Harel-Yoon syndrome	AR, AD
ATAD3B	MIC	Pontocerebellar hypoplasia	AR
B9D1	MIC	Joubert syndrome	AR
B9D2	MIC	Joubert syndrome	AR
BRCA1	MIC	Fanconi	AR
BRCA2	MIC	Fanconi	AR
C2CD3	MIC	Orofaciodigital syndrome XIV	AR
C5ORF42	MIC	Joubert syndrome	AR
CASK	SIMP, MIC	Pontocerebellar hypoplasia, cerebellar hypoplasia	X-linked
CC2D1A	MIC	intellectual disability	AR
CC2D2A	MIC, PMG	Joubert syndrome	AR
CDON	MIC	HPE	AD
CECR1	MIC	Polyarteritis nodosa, childhood-onset	AR
CEP104	MIC	Joubert syndrome	AR
CEP290	MIC	Joubert syndrome	AR
CEP41	MIC	Joubert syndrome	AR
CEP55	MIC	Joubert syndrome	AR
CHD7	MIC	CHARGE syndrome	AD
CIT	MLIS, MIC	MLIS, MIC	AR
CLP1	MIC	Pontocerebellar hypoplasia	AR
CLP1	MIC	Pontocerebellar hypoplasia, type 10	AR
CNTNAP2	MIC, FCD	Pitt-Hopkins like syndrome	AR
COH1	MIC	Cohen syndrome	AR
CRB2	MIC	Galloway-Mowat-like , cerebral ventriculomegaly	AR
CSPP1	MIC	Joubert syndrome	AR
CSTB	MIC	Epilepsy, progressive myoclonic 1A (Unverricht and Lundborg)	AR
CTC1	MIC	Cerebroretinal microangiopathy with calcifications and cysts	AR
CTNNB1	MIC	Cerebral white matter abnormality, gait ataxia, global developmental delay, and microcephaly	AD
CTNND2	MIC	Migration disorder	AD
CTU2	MIC	DREAM-PL	AR
DENND5A	MIC	Early infantile epileptic encephalopathy, calcifications	AR
DHCR7	MIC	Smith-Lemli-Opitz syndrome	AR
DKC1	MIC	Dyskeratosis congenita	X-linked
DONSON	MIC	Microcephaly-micromelia syndrome	AR
DYRK1A	MIC	MIC syndromic	AD
EFTUD2	MIC	Mandibulofacial dysostosis	AD
EIF2AK3	MIC	Wolcott-Rallison syndrome	AR
EMG1	MIC	Bowen-Conradi syndrome	AR
EOMES	MIC, PMG	MIC, PMG	AR
EPG5	MIC	Vici syndrome	AR
ERCC1	MIC	Cerebrooculofacioskeletal syndrome	AR
ERCC2	MIC	Cerebrooculofacioskeletal syndrome	AR
ERCC5	MIC	Cerebrooculofacioskeletal syndrome	AR
ERCC6	MIC	Cerebrooculofacioskeletal syndrome	AR
ERCC6L2	MIC	MIC with bone marrow failure syndrome	AR
EXOSC3	MIC	Pontocerebellar hypoplasia	AR
FAM20C	MIC	Raine syndrome	AR
FOXC1	MIC	Axenfeld-Rieger syndrome, type 3	AD
FOXG1	MIC	Rett-like syndrome	AD
FRMD4A	MIC	Corpus callosum, agenesis of, with facial anomalies and cerebellar ataxia	AR
GLI2	MIC	HPE	AD
IBA57	MIC, PMG	Spastic paraplegia 74	AR
IFIH1	MIC	Aicardi-Goutieres syndrome 7	AD
INPP5E	MIC	Joubert syndrome	AR
INTU	MIC	Orofacialdigital syndrome	AR
JAM3	MIC	PseudoTORCH	AR
KAT6A	MIC	Intellectual disability	AD
KDM5C	MIC	Mental retardation, X-linked, syndromic, Claes-Jensen type	X-linked
KIAA0586	MIC	Joubert syndrome	AR
KIF11	MIC	Microcephaly and/or lymphoedema and chorioretinopathy	AD
KIF7	MIC	Joubert syndrome	AR
KIF7	MIC	"Acrocallosal” syndrome	AR
KPTN	MIC	Mental retardation 41	AR
L1CAM	MIC	Porencephaly	X-linked
LARP7	MIC	Alazami syndrome	AR
LIG4	MIC	LIG4 syndrome	AR
MECP2	MIC	Rett syndrome	X-linked
MID1	MIC	Opitz GBBB syndrome, type I	X-linked
MKS1	MIC	Joubert syndrome	AR
MRE11A	MIC	Cerebellar degeneration	AR
MSMO1	MIC	MIC with congenital cataract	AR
MYCN	MIC	Feingold syndrome	AD
NBN	MIC	Nijmegen breakage syndrome	AR
NDE1	MIC, MLIS	MLIS	AR
NEK1	MIC	Ciliopathy	AR
NHEJ1	MIC	Severe combined immunodeficiency	AR
NID1	MIC	Dandy Walker with encephalocele	AD
NIN	MIC	Seckel syndrome	AR
NIPBL	MIC	Cornelia-de-Lange syndrome	AD
NPHP1	MIC	Joubert syndrome	AR
NPHP4	MIC	Joubert syndrome	AR
NSUN2	MIC	Dubowitz-like	AR
OFD1	MIC, nodular heterotopia	Orofaciodigital syndrome	X-linked
OPHN1	MIC	Cerebellar hypoplasia	X-linked
ORC1	MIC	Meier-Gorlin syndrome	AR
ORC4	MIC	Meier-Gorlin syndrome	AR
ORC6	MIC	Meier-Gorlin syndrome	AR
PCDH12	MIC	MIC, calcifications	AR
PCNA	MIC	Ataxia-telangiectasia-like disorder	AR
PDE6D	MIC	Joubert syndrome	AR
PIGA	MIC	cortical atrophy	X-linked
PITX2	MIC	Axenfeld-Rieger syndrome, type 1	AD
PLAA	MIC	MIC spasticity, and brain anomalies	AR
POC1A	MIC	Primordial dwarfism	AR
PPP1R15B	MIC	Microcephaly, short stature, and impaired glucose metabolism 2	AR
PRMT7	MIC	SBIDDS snydrome	AR
PSAT1	MIC	decreased or absent gyri	AR
PTCH1	MIC	Holoprosencephaly	AD
PTF1A	MIC	Pancreatic and cerebellar agenesis	AR
PYCR2	MIC	Leukodystrophy, hypomyelinating	AR
RAC1	MIC, MEG	Mental retardation, autosomal dominant 48	AD
RAD50	MIC	Nijmegen breakage syndrome-like	AR
RAI1	MIC, nodular heterotopia	Smith-Magenis syndrome	AD
RARS2	MIC	Pontocerebellar hypoplasia	AR
RBBP8	MIC	Seckel syndrome	AR
RBM10	MIC	TARP syndrome	X-linked
RECQL3	MIC	Bloom syndrome	AR
RNASEH2A	MIC	Aicardi-Goutieres syndrome 4	AR
RNASEH2B	MIC	Aicardi-Goutieres syndrome 2,	AR
RNASEH2C	MIC	Aicardi-Goutieres syndrome 3	AR
RNASET2	MIC	Leukoencephalopathy, cystic, without megalencephaly	AR
RHOBTB2	MIC	Epileptic encephalopathy, early infantile	AD
RPGRIP1	MIC	Leber congenital amaurosis	AR
RPGRIP1L	MIC	Joubert syndrome	AR
RPL10	MIC	Mental retardation, X-linked, syndromic	X-linked
RTEL1	MIC	Dyskeratosis congenita 4	AR, AD
RTTN	PMG, MIC	MIC with PMG	AR
SAMHD1	MIC	Aicardi-Goutieres syndrome 5	AR
SEPSECS	MIC	Pontocerebellar hypoplasia	AR
SHH	MIC	HPE	AD
SIN3A	MIC	Witteveen-Kolk syndrome	AD
SIX3	MIC	HPE	AD
SLC9A6	MIC	Mental retardation, X-linked syndromic, Christianson type	X-linked
SMARCAL1	MIC	Schimke immunoosseous dysplasia	AR
SNORD118	MIC	leukoencephalopathy, calcifications and cysts	AR
SPATA5	MIC	Epilepsy, hearing loss, and mental retardation syndrome	AR
SPDL1	MIC	MIC and neonatal death	AR
SRPX2	MIC, PMG	Rolandic epilepsy, mental retardation, and speech dyspraxia	X-linked
STAMBP	MIC	Microcephaly-capillary malformation syndrome	AR
TBC1D20	MIC	Warburg micro syndrome	AR
TBC1D23	MIC	Pontocerebellar hypoplasia	AR
TBC1D24	MIC, PMG	DOOR syndrome	AR
TBCD	MIC	Encephalopathy, progressive, early-onset, with brain atrophy and thin corpus callosum	AR
TCF4	MIC	Pitt-Hopkins syndrome	AD
TCTN1	MIC, PMG	Joubert syndrome	AR
TCTN2	MIC	Joubert syndrome	AR
TCTN3	MIC	Joubert syndrome	AR
TGIF1	MIC	HPE	AD
TINF2	MIC	Revesz syndrome	AR
TMEM138	MIC	Joubert syndrome	AR
TMEM216	MIC, PMG	PMG, Joubert	AR
TMEM231	MIC	Joubert syndrome	AR
TMEM237	MIC	Joubert syndrome	AR
TMEM67	MIC	Joubert syndrome	AR
TRAIP	MIC	Seckel syndrome 9, microcephalic osteodysplastic primordial dwarfism	AR
TREX1	MIC	Aicardi-Goutieres syndrome 1, dominant and recessive	AD
TRMT10A	MIC	Microcephaly, short stature, and impaired glucose metabolism	AR
TSEN15	MIC	Pontocerebellar hypoplasia, type 2F	AR
TSEN2	MIC	Pontocerebellar hypoplasia	AR
TSEN34	MIC	Pontocerebellar hypoplasia	AR
TSEN54	MIC	Pontocerebellar hypoplasia	AR
TTC21B	MIC	Joubert syndrome	AR
TUBB4A	MIC	Leukodystrophy, hypomyelinating, 6	AD
TUBGCP6	MIC	PGY, symplified gyral pattern, MIC	AR
UBE3A	MIC	Angelman syndrome	Imprinted
USP18	MIC	PseudoTORCH	AR
VPS53	MIC	Pontocerebellar hypoplasia	AR
VRK1	MIC	Pontocerebellar hypoplasia	AR
VRK1	MIC	Pontocerebellar hypoplasia type 1A	AR
WASHC5	MIC	Ritscher-Schinzel syndrome 1	AR
WDR62	MIC, PMG	MIC with PMG	AR
WDR73	MIC	Galloway-Mowat syndrome	AR
WDR81	MIC	Cerebellar ataxia, mental retardation, and dysequilibrium syndrome 2	AR
XRCC2	MIC	Fanconi anemia	AR
XRCC4	MIC	Fanconi anemia	AR
ZEB2	MIC	Mowat-Wilson syndrome	AD
ZIC1	MIC	Dandy-Walker malformation, Craniosynostosis	AD
ZIC2	MIC	Holoprosencephaly 5	AD
ZIC4	MIC	Dandy-Walker	AD
ZNF423	MIC	Joubert syndrome	AR, AD
Sysid at https://sysid.cmbi.umcn.nl/ is a reliable resource to extend the list of MIC-associated genes to conditions where MIC has been described but is an infrequent feature. *Note that other forms of early infantile epileptic encephalopathy can be also associated with MIC and should be considered in patients with a suggestive phenotype. AD, autosomal dominant, AR, autosomal recessive; HPE, holo…
